# Supplementary material for: IKK2/NF-κB Activation in Astrocytes Reduces amyloid β Deposition: A Process Associated with Specific Microglia Polarization
Source: Cells. 2021 Oct 6;10(10):2669. doi: 10.3390/cells10102669 (PMC8534251; doi:10.3390/cells10102669)
Supplement: Supplementary file 1 [file cells-10-02669-s001.zip]

Archive with 1 entries (1 files):
- cells-1359168-SI.pdf
